# Supplementary material for: Unpacking reappraisal: a systematic review of fMRI studies of distancing and reinterpretation
Source: Soc Cogn Affect Neurosci. 2023 Sep 27;18(1):nsad050. doi: 10.1093/scan/nsad050 (PMC10561539; doi:10.1093/scan/nsad050)
Supplement: nsad050_Supp [file nsad050_supp.zip]

Archive with 3 entries (3 files):
- scan-22-114-File009.pdf
- scan-22-114-File010.pdf
- scan-22-114-File011.xlsx
