# Supplementary material for: Unpacking reappraisal: a systematic review of fMRI studies of distancing and reinterpretation
Source: Soc Cogn Affect Neurosci. 2023 Sep 27;18(1):nsad050. doi: 10.1093/scan/nsad050 (PMC10561539; doi:10.1093/scan/nsad050)
Supplement: nsad050_Supp [file nsad050_supp.zip › scan-22-114-File011.xlsx]

## Sheet: Final_ROB2_crossover_beta_v2
Unique ID	1	2	3	4	5	6	7	8	9	10	11	12	13	14	15	16	17	18	19	20	21	22	23	24	25	26	27	28	29	30	31
Assessor	MJ	MJ	MJ	MJ	MJ	MJ	MJ	MJ	MJ	RI	RI	RI	RI	RI	RI	RI	RI	RI	RI	RI	AY	AY	AY	AY	AY	AY	AY	AY	AY	AY	AY
Study ID	1	2	3	4	5	6	7	8	9	10	11	12	13	14	15	16	17	18	19	20	21	22	23	24	25	26	27	28	29	30	31
Reference	Banks et al (2007)	Burklund et al (2014)	Denny et al_2015a	Denny et al (2015b)	Erk et al (2010)	Giaanaros et al (2014)	Goldin et al (2008)	Koenigsberg et all (2009)	Hayes et al (2010)	Shermohammed (2017)	Silvers (2015)	Simsek (2017)	Sripada et al (2014)	Townsend et al (2013)	Vanderhasselt et al (2013)	Walter et al (2009)	Winecoff et al (2011)	Winecoff et al (2013)	Xie et al (2016)	Ziv et al (2013)	McRae et al. 2009	Modinos et al 2010	Nelson et al 2015	New et al 2009	Opitz et al. 20212	Pashke et al 2016	Qu and Telzer 2017	Reinecke et al 2015	Schardt et al 2010	Schulze et al 2011	Seidel et al 2018
Experimental	Reinterpretation	Reinterpretation	Distancing	Distancing	Distancing	Reinterpretation	Distancing	Distancing	Distancing	Reinterpretation	Reinterpretation	Reinterpretation	Reinterpretation	Reinterpretation	Reinterpretation	Distancing	Distancing	Distancing	Distancing	Reinterpretation	Reinterpretation	Reinterpretation	Reinterpretation	Reinterpretation	Reinterpretation	Distancing	Reinterpretation	Reinterpretation	Distancing	Distancing	Distancing
Comparator	Look Negative	Look Negative	Look Negative	Look Negative	Look Negative	Look Negative	Look Negative	Look Negative	Look Negative	Look Negative	Look	Attend Negative	Maintain	Look	Appraise	No Regulation	Experience (Negative)	Experience (Negative)	Look	React	Look only	Look only	Look only	Look only	Look only	Look only	Look only	Look only	Look only	Look only	Look only
Outcome	Brain imaging results	Brain Imaging Results	Brain Imaging Results	Brain Imaging Results	Brain Imaging Results	Brain Imaging Results	Brain Imaging Results	Brain imaging results	Brain Imaging Results	Brain Imaging Results	Brain Imaging Results	Brain Imaging Results	Brain Imaging Results	Brain Imaging Results	Brain Imaging results	Brain Imaging Results	Brain Imaging Results	Brain Imaging Results	Brain Imaging Results	Brain Imaging Results	Brain imaging results	Brain imaging results	Brain imaging results	Brain imaging results	Brain imaging results	Brain imaging results	Brain imaging results	Brain imaging results	Brain imaging results	Brain imaging results	Brain imaging results
Results
Aim	adhering to intervention (the 'per-protocol' effect)	adhering to intervention (the 'per-protocol' effect)	adhering to intervention (the 'per-protocol' effect)	adhering to intervention (the 'per-protocol' effect)	adhering to intervention (the 'per-protocol' effect)	adhering to intervention (the 'per-protocol' effect)	adhering to intervention (the 'per-protocol' effect)	adhering to intervention (the 'per-protocol' effect)	adhering to intervention (the 'per-protocol' effect)	adhering to intervention (the 'per-protocol' effect)	adhering to intervention (the 'per-protocol' effect)	adhering to intervention (the 'per-protocol' effect)	adhering to intervention (the 'per-protocol' effect)	adhering to intervention (the 'per-protocol' effect)	adhering to intervention (the 'per-protocol' effect)	adhering to intervention (the 'per-protocol' effect)	adhering to intervention (the 'per-protocol' effect)	adhering to intervention (the 'per-protocol' effect)	adhering to intervention (the 'per-protocol' effect)	adhering to intervention (the 'per-protocol' effect)	adhering to intervention (the 'per-protocol' effect)	adhering to intervention (the 'per-protocol' effect)	adhering to intervention (the 'per-protocol' effect)	adhering to intervention (the 'per-protocol' effect)	adhering to intervention (the 'per-protocol' effect)	adhering to intervention (the 'per-protocol' effect)	adhering to intervention (the 'per-protocol' effect)	adhering to intervention (the 'per-protocol' effect)	adhering to intervention (the 'per-protocol' effect)	adhering to intervention (the 'per-protocol' effect)	adhering to intervention (the 'per-protocol' effect)
Effect of adhering to intervention?	failures in implementing the intervention that could have affected the outcome	failures in implementing the intervention that could have affected the outcome	failures in implementing the intervention that could have affected the outcome	failures in implementing the intervention that could have affected the outcome	failures in implementing the intervention that could have affected the outcome	failures in implementing the intervention that could have affected the outcome	failures in implementing the intervention that could have affected the outcome	failures in implementing the intervention that could have affected the outcome	failures in implementing the intervention that could have affected the outcome	failures in implementing the intervention that could have affected the outcome	failures in implementing the intervention that could have affected the outcome	failures in implementing the intervention that could have affected the outcome	failures in implementing the intervention that could have affected the outcome	failures in implementing the intervention that could have affected the outcome	failures in implementing the intervention that could have affected the outcome	failures in implementing the intervention that could have affected the outcome	failures in implementing the intervention that could have affected the outcome	failures in implementing the intervention that could have affected the outcome	failures in implementing the intervention that could have affected the outcome	failures in implementing the intervention that could have affected the outcome	failures in implementing the intervention that could have affected the outcome	failures in implementing the intervention that could have affected the outcome	failures in implementing the intervention that could have affected the outcome	failures in implementing the intervention that could have affected the outcome	failures in implementing the intervention that could have affected the outcome	failures in implementing the intervention that could have affected the outcome	failures in implementing the intervention that could have affected the outcome	failures in implementing the intervention that could have affected the outcome	failures in implementing the intervention that could have affected the outcome	failures in implementing the intervention that could have affected the outcome	failures in implementing the intervention that could have affected the outcome
Weight	N/A	N/A	N/A	N/A	N/A	N/A	N/A	N/A	N/A	N/A	N/A	N/A	N/A	N/A	N/A	N/A	N/A	N/A	N/A	N/A	N/A	N/A	N/A	N/A	N/A	N/A	N/A	N/A	N/A	N/A	N/A
Sources	Journal article(s)	Journal article(s)	Journal article(s)	Journal article(s)	Journal article(s)	Journal article(s)	Journal article(s)	Journal article(s)	Journal article(s)	Journal article(s)	Journal article(s)	Journal article(s)	Journal article(s)	Journal article(s)	Journal article(s)	Journal article(s)	Journal article(s)	Journal article(s)	Journal article(s)	Journal article(s)	Journal article(s)	Journal article(s)	Journal article(s)	Journal article(s)	Journal article(s)	Journal article(s)	Journal article(s)	Journal article(s)	Journal article(s)	Journal article(s)	Journal article(s)
1.1	NI	NI	NI	NI	NI	NI	NI	NI	NI	NI	NI	NI	NI	NI	NI	NI	NI	NI	NI	NI	NI	NI	NI	NI	NI	NI	NI	NI	NI	NI	NI
1.2	NI	NI	NI	NI	NI	NI	NI	NI	NI	NI	NI	NI	NI	NI	NI	NI	NI	NI	NI	NI	NI	NI	NI	NI	NI	NI	NI	NI	NI	NI	NI
Note for 1.1&1.2	All participants were exposed to both conditions, therefore, randomization to condition was not an applicable process.	All participants were exposed to all conditions.	Participants received both conditions.	All participants received both conditions.	All participants received both conditions.	All participants received both conditions.	All participants received both conditions.	All participants received both conditions.	All participants received all three conditions.	All participants received both conditions.	All participants received both conditions.	All participants received both conditons.	All participants were exposed to both conditions.	All participants received both conditions.	All participants received both conditions.	All participants received both conditions.	All participants received both conditions.	All participants received both conditions.	All participants received both conditions.	All participants received both conditions.	All participants exposed to both conditions, so no randomizing to conditions	All participants were exposed to both conditions, therefore, randomization to condition was not an applicable process	All participants were exposed to both conditions, therefore, randomization to condition was not an applicable process.	Everybody got exposed to both conditions, so there was no randomizing to conditions.	Everybody got exposed to both conditions, so there was no randomizing to conditions	All participants received both conditions so no randomization process	All participants were exposed to both conditions.	All participants received both conditions, therefore, randomization to condition was not an applicable process.	All participants were exposed to both conditions so this does not apply	All participants were exposed to both conditions, so this process not applicable.	All participants were exposed to both conditions, so this process not applicable.
1.3	NI	NI	NI	NI	NI	NI	NI	NI	NI	NI	NI	NI	NI	NI	NI	NI	NI	NI	NI	NI	NI	NI	NI	NI	NI	NI	NI	NI	NI	NI	NI
Note for 1.3	All participants were exposed to both conditions.	All participants were exposed to both conditions.	Participants received both conditions.	All participants received both conditions.	All participaants received both conditions.	All participants received both conditions.	All participants received both conditions.	All participants received both conditions.	All participants received all three conditions.	All participants received both conditions.	All participants received both conditions.	All participants received both conditions.	All participants were exposed to both conditions.	All participants received both conditions.	All participants received both conditions.	All participants received both conditions.	All participants received both conditions.	All participants received both conditions.	All participants received both conditions.	All participants received both conditions.		All participants were exposed to both conditions	All participant were exposed to both conditions.	All participants were exposed to both conditions.	Everybody	All participants were exposed to both conditions	All participants were exposed to both conditions.	All participants were exposed to both conditions.	All participants were exposed to both conditions	All participants were exposed to both conditions.	All participants were exposed to both conditions.
1.0 Algorithm result	Some concerns	Some concerns	Some concerns	Some concerns	Some concerns	Some concerns	Some concerns	Some concerns	Some concerns	Some concerns											Some concerns	Some concerns	Some concerns	Some concerns	Some concerns	Some concerns	Some concerns	Some concerns	Some concerns	Some concerns	Some concerns
1.0 Assessor's Judgement	Low	Low	Low	Low	Low	Low	Low	Low	Low	Low	Low	Low	Low	Low	Low	Low	Low	Low	Low	Low	Low	Low	Low	Low	Low	Low	Low	Low	Low	Low	Low
1.0 General note	All participants were exposed to both conditions. Therefore, risk of bias due to the randomization process is very low.	All participants were exposed to both conditions.	Participants received both conditions.	All participaants received both conditions.	All participants received both conditions.	All participants received both conditions.	All participants received both conditions.	All participants received both conditions.		All participants recieved both conditions.	All participants received both conditions.	All participants received both conditions.	All participants were exposed to both conditions.	All participants received both conditions.	Everyone received both conditions.	All participants received both conditions.	All participants received both conditions.	All participants received both conditions.	All participants received both conditions.	All participants received both conditions.	No randomization to conditions since all participants were exposed to both conditions	All participants were exposed to both conditions. Therefore, risk of bias due to the randomization process is very low.	All participants wre exposed to both conditions. Therefore, risk of bias due to the randomization process is very low.	All participants were eposed to both conditions. Therefore, risk of bias due to the randomization process is very low.		All participants wre exposed to both conditions. Therefore, risk of bias due to the randomization process is very low.	All participants were exposed to both conditions so the risk of bias from randomization is very low.	All participants were exposed to both conditions. Therefore, risk of bias due to the randomization process is very low.	All participants were exposed to both conditions, therefore, the risk of bias due to randomization is very low.	All the participants were exposed to both conditions, so the risk of bias due to the randomization process is extremely low.	All participants were exposed to both conditions, therefore making risk of bias due to randomization process not applicable/very low.
1.0 Optional Question
1.0 Note for optional question
S.1	NI	NI	NI	NI	NI	NI	NI	NI	NI	NI	NI	NI	NI	NI	NI	NI	NI	NI	NI	NI	NI	NI	NI	NI	NI	NI	NI	NI	NI	NI	NI
Note for S.1	Participants were exposed to both conditions.	There was only one in group where participants received both conditions.	Participants received both conditions.	Participants received both conditions	All participants received both conditions	All participanats received both conditions.	All participants received both conditions._x000D_	All participants received both conditions.	There was only one within group.	There is only one within group.	There was only one within group.	There was only one within group.	There is only one within group.	There was only one within group.	There was only one within group.	There is only one within group.	There is only one within group.	There was only one within group.	There is only one within group.	There is only one within group.	Participants were exposed to both conditions	Participants were exposed to both conditions	Participants were exposed to both conditions.	Participants were exposed to both conditions.	All participants received both conditions.	Participants were exposed to both conditions.	Participants were exposed to both conditions.	Participants were exposed to both conditions.	All participants exposed to both conditions	All participants were exposed to both conditions.	All participants were exposed to both conditions.
S.2	NI	NI	NA	NA	NA	NA	NA	NA	NA	NI	NI	NI	NI	NI	NI	NI	NI	NI	NI	NI	NI	NI	NI	NI	NI	NI	NI	NI	NI	NI	NI
Note for S.2	Participants were exposed to both conditions.	Participants received both conditions.	Participants received both conditions.	Participants received both conditions	All participants received both conditions	All participants received both conditions.	All participants received both conditions.	All participants received both conditions.	There was only one within group.	There is only one within group.	There was only one within group.	There was only one within group.	There is only one within group.	There was only one within group.	There was only one within group.	There is only one within group.	There is only one within group.	There was only one within group.	There is only one within group.	There is only one within group.	Participants were exposed to both conditions	Participants were exposed to both conditions	Participants were exposed to both conditions.	Participants were exposed to both conditions.	All participants received both conditions.	Participants were exposed to both conditions.	Participants were exposed to both conditions.	Participants were exposed to both conditions.	All participants exposed to both conditions	All participants were exposed to both conditions.	All participants were exposed to both conditions.
S.3	NI	NI	NI	NI	NI	NI	NI	NI	NI	NI	NI	NI	NI	NI	NI	NI	NI	NI	NI	NI	NI	NI	NI	NI	NI	NI	NI	NI	NI	NI	NI
Note for S.3	Participants were exposed to both conditions.	Participants received both conditions.	Participants received both conditions.	Participants received both conditions	All participants received both conditions	All participanats received both conditions.	All participants received both conditions.	All participants received both conditions.	There was only one within group.	There is only one within group.	There was only one within group.	There was only one within group.	There is only one within group.	There was only one within group.	There was only one within group.	There is only one within group.	There is only one within group.	There was only one within group.	There is only one within group.	There is only one within group.	Participants were exposed to both conditions	Participants were exposed to both conditions	Participants were exposed to both conditions.	Participants were exposed to both conditions.	All participants received both conditions.	Participants were exposed to both conditions.	Participants were exposed to both conditions.	Participants were exppsed to both conditions.	All participants exposed to both conditions	All participants were exposed to both conditions.	All participants were exposed to both conditions.
S Algorithm result	Some concerns	Some concerns	Some concerns	Some concerns	Some concerns	Some concerns	Some concerns	Some concerns	Some concerns		Some concerns										Some concerns	Some concerns	Some concerns	Some concerns	Some concerns	Some concerns	Some concerns	Some concerns	Some concerns	Some concerns	Some concerns
S Assessor's Judgement	Low	Low	Low	Low	Low	Low	Low	Low	Low	Low	Low	Low	Low	Low	Low	Low	Low	Low	Low	Low	Low	Low	Low	Low	Low	Low	Low	Low	Low	Low	Low
S General note	Participants were exposed to both conditions, so the chance of bias arising from period and carryover effects is very low.	There was one within group.	Participants received both conditions.	Participants received both conditions	All participants received both conditions	All partcipants received both conditions.	All participants received both conditions.	All participants received both conditions.													Participants were exposed to both conditions, so the chance of bias coming from period and carryover effects is very low.	Participants were exposed to both conditions, so the chance of bias arising from period and carryover effects is very low.	Participants were exposed to both conditions , so the chance of bias arising from period and carryover effects is very low.	Participants were exposed to both conditions, so the chance of bias arising from period and carryover effects is very low.	Participants were exposed to both conditions, so the risk of bias due to period and carryover effects is very low.	Participants were exposed to both conditions, so the chance of bias arising from period and carryover effects is very low.	Participants were exposed to both conditions, so the chance of bias arising from period and carryover effects is very low.	Participants were exposed to both conditions, so the chance of bias arising from period and carryover effects is very low.	All participants were exposed to both conditions, so the risk of bias due to period or carryover effects is very low.	All participants were exposed to both conditions, so the risk of bias due to period or carryover effects is low.	Since all participants were exposed to both conditions, the risk of bias due to period or carryover effects is very low.
S Optional Question
S Note for optional question
2.1	Y	Y	Y	Y	Y	Y	Y	Y	Y	Y	Y	Y	Y	Y	Y	Y	Y	Y	Y	Y	Y	Y	Y	Y	Y	Y	Y	Y	Y	Y	Y
2.2	Y	Y	Y	Y	Y	Y	Y	Y	Y	Y	Y	Y	Y	Y	Y	Y	Y	Y	Y	Y	Y	Y	Y	Y	Y	Y	Y	Y	Y	Y	Y
Note for 2.1&2.2	Yes, but participants were exposed to both conditions, so it doesn't matter.	All participants received both conditions.	This was a within study where participants received both conditions.	All participants received both conditions.	All paarticipants received both conditions.	All participants received both conditions.	All participants received both conditions.	All participants received both conditions.		All participants received both conditions.	All participants received both conditons.	All participants received both conditions.	All participants received both conditions.	All participants received both conditions.	All participants received both conditions.	All participants received both conditions.	All participants received both conditions.	All participants received both conditions.	All participants received both conditions.	All participants received both conditions.	Participants were exposed to both conditions, so it doesn't matter.	Yes, but participants were exposed to both conditions, so it doesn't matter.	Yes, but participants were exposed to both conditions, so it doesn't matter.	Yes, but participants were exposed to both conditions, so it doesn't matter.	Yes, but participants exposed to both conditions, so it doesn't really matter.	Yes, but participants were exposed to both conditions, so it doesn't matter.	Yes, but participants were exposed to both conditions, so it doesn't matter.	Yes, but participants were exposed to both conditions, so it doesn't matter.	Yes, but participants were exposed to both conditions.	Yes, but all participants received both conditions anyways.	Yes, but all participants received both conditions anyways.
2.3	NA	NA	NA	NA	NA	NA	NA	NA	NA	NA	NA	NA	NA	NA	NA	NA	NA	NA	NA	NA	NA	NA	NA	NA	NA	NA	NA	NA	NA	NA	NA
Note for 2.3
2.4	PN	PN	PN	PN	PN	PN	PN	PN	PN	PN	PN	PN	PN	PN	PN	PN	PN	PN	PN	PN	PN	PN	PN	PN	PN	PN	PN	PN	PN	PN	PN
Note for 2.4	There is always a chance of this, however, it was not spelled out in the paper.	There is always a chance of this, however, it was no spelled out in the paper.	There is always a chance of this, but it was not spelled out as a limitation in the paper. Everyone received both conditions.	Not spelled out directly in the paper, but not likely	It's possible, but was not stated directly in the paper.	Probably not, but possible. Not directly staated in the paper.	It's possible, but not likely. Wasn't directly stated in the paper.	Possible, but not likely. Wasn't directly stated in the paper.		Was not directly stated in paper.	Was not directly stated in the paper.	Was not directly stated in the paper.	Was not directly stated in the paper.	Was not directly stated in the paper.	Was not directly stated in the paper.	Was not directly stated in the paper.	Was not directly stated in the paper.	Was not directly stated in the paper.	Was not directly stated in the paper.	Was not directly stated in the paper.	Always somewhat a chance of this, however, not spelled out in the paper	There is always a chance of this, however, it was not spelled out in the paper.	There is always a chance of this, however, it was not spelled out in the paper.	There is always a chance of this, however, it was not spelled out in the paper.	There is always a chance of this, however, it was not spelled out in the paper.	There is always a chance of this, however, it was not spelled out in the paper.	There is always a chance of this, however, it was not spelled out in the paper.	There is always a chance of this, however, it was not spelled out in the paper.	This is always a possibility but it wasn't specifically outlined in the paper.	This is always a possibility but wasn't explicitly outlined in the paper.	This is always a possibility but was not explicitly outlined in the paper.
2.5	NA	NA	NA	NA	NA	NA	NA	NA	NA	NA	NA	NA	NA	NA	NA	NA	NA	NA	NA	NA	NA	NA	NA	NA	NA	NA	NA	NA	NA	NA	NA
Note for 2.5
2.6	NA	NA	NA	NA	NA	NA	NA	NA	NA	NA	NA	NA	NA	NA	NA	NA	NA	NA	NA	NA	NA	NA	NA	NA	NA	NA	NA	NA	NA	NA	NA
Note for 2.6
2.7
Note for 2.7
2.0 Algorithm result	Low	Low	Low	Low	Low	Low	Low	Low	Low	Low											Low	Low	Low	Low	Low	Low	Low	Low	Low	Low	Low
2.0 Assessor's Judgement	Low	Low	Low	Low	Low	Low	Low	Low	Low	Low	Low	Low	Low	Low	Low	Low	Low	Low	Low	Low	Low	Low	Low	Low	Low	Low	Low	Low	Low	Low	Low
2.0 General Notes
2.0 Optional Question
2.0 Note for optional question
3.1	Y	Y	Y	Y	Y	Y	Y	Y	Y	Y	Y	Y	Y	Y	Y	Y	Y	Y	Y	Y	Y	Y	Y	Y	Y	Y	Y	Y	Y	Y	Y
Note for 3.1		Data was not cherry picked.
3.2	NA	NA	NA	NA	NA	NA	NA	NA	NA	NA	NA	NA	NA	NA	NA	NA	NA	NA	NA	NA	NA	NA	NA	NA	NA	NA	NA	NA	NA	NA	NA
Note for 3.2
3.3	NA	NA	NA	NA	NA	NA	NA	NA	NA	NA	NA	NA	NA	NA	NA	NA	NA	NA	NA	NA	NA	NA	NA	NA	NA	NA	NA	NA	NA	NA	NA
Note for 3.3&3.4
3.4	NA	NA	NA	NA	NA	NA	NA	NA	NA	NA	NA	NA	NA	NA	NA	NA	NA	NA	NA	NA	NA	NA	NA	NA	NA	NA	NA	NA	NA	NA	NA
Note for 3.4 (not use)
3.0 Algorithm result	Low	Low	Low	Low	Low	Low	Low	Low	Low												Low	Low	Low	Low	Low	Low	Low	Low	Low	Low	Low
3.0 Assessor's judgement	Low	Low	Low	Low	Low	Low	Low	Low	Low	Low	Low	Low	Low	Low	Low	Low	Low	Low	Low	Low	Low	Low	Low	Low	Low	Low	Low	Low	Low	Low	Low
3.0 Gerenal notes		No outcome data was cherry picked.
3.0 Optional Question
3.0 Note for optional question
4.1	N	N	N	N	N	N	N	N	N	N	N	N	N	N	N	N	N	N	N	N	N	N	N	N	N	N	N	N	N	N	N
Note for 4.1
4.2	N	N	N	NI	NI	N	N	N	NI	N	N	N	N	N	N	N	N	N	N	N	N	N	N	PN	PN	N	PN	PN	PN	PN	PN
Note for 4.2	There was only one group.	There was only one within group.	It was a within study.	There was only one within group	All participants received both conditions.	All participants received both conditions.	There was only one within group.	All participants received both conditions.	There was only one within group.	There was only one within group.	There was only one within group.	There was only one within group.	There is only one within group.	There was only one within group.	There is only one within group.	There was only one within group.	There was only one within group.	There is only one within group.	There was only one within group.	There is only one within group.	Only one group of participants	There was only one group.	There was only one group	All groups received both conditions.	Although there was one group of younger adults and one of older, both groups received both conditions.	There was only one group.	Although 2 different groups (American vs. Chinese participants), all participants received both conditions.	Although 2 group, both groups received both conditions.	Although 2 groups of female subjects, all participants were exposed to both conditions.	Although 2 groups (healthy vs. not healthy), all participants received both conditions.	Although two groups, all participants received both conditions.
4.3	Y	Y	Y	Y	Y	Y	Y	Y	Y	Y	Y	Y	Y	Y	Y	Y	Y	Y	Y	Y	Y	Y	Y	Y	Y	Y	Y	Y	Y	Y	Y
Note for 4.3	Yes, but there was only one group where participants were exposed to both conditions.		All participants received both conditions.	All participants received both conditions	All participants received both conditions.	All participants received both conditions.	All participants received both conditions.	All participants received both conditions.		All participants received both conditions.	All participants received both conditions.	All participants received both conditions.	All participants received both conditions.	All participants received both conditions.	All participants received both conditions.	All participants received both conditions.	All participants received both conditions.	All participants received both conditions.	All participants received both conditions.		Yes, but there was only one group where participants were exposed to both conditions	Yes, but there was only one group where participants were exposed to both conditions.	Yes, but there was only one group where participants were exposed to both conditions.	Participants were exposed to both conditions.	Yes, but participants were exposed to both conditions.	Yes, but there was only one group where participants were exposed to both conditions.	Yes, but participants were exposed to both conditions.	Yes, but all participants were exposed to both conditions.	Yes, but all participants were exposed to both conditions.	Yes, but all participants received both conditions.	Yes, but all participants received both conditions.
4.4	N	N	N	N	N	N	N	N	PN	N	N	N	N	N	N	N	N	N	N	N	N	N	N	N	N	N	N	N	N	N	N
Note for 4.4&4.5	No, bc all participants received both conditions.	Participants received both conditions.	Everyone received both conditions.	All participants received both conditions	All participants received both conditions.		All participants received both conditions.	All participants received both conditions.		Everyone received both conditions.	All participants received both conditions.	All participants received both conditons.	All participants received both conditions.	All participants received both conditions.	All participants received both conditions.	All participants received both conditions.	All participants received both conditons.	All participants received both conditions.	All participants received both conditions.	All participants received both conditions.	All participants received both conditions	No, bc all participants received both conditions.	No, because all participants received both conditions.	No, because all participants received both conditions.	No, bc all participants received both conditions.	No because all participants received both conditions.	No, bc all participants received both conditions.	No, bc all participants received both conditions.	No, because all participants received both conditions.	No, because all participants received both conditions.	No, because all participants were exposed to both conditions.
4.5	NA	NA	NA	NA	NA	NA	NA	NA	NA	NA	NA	NA	NA	NA	NA	NA	NA	NA	NA	NA	NA	NA	NA	NA	NA	NA	NA	NA	NA	NA	NA
Note for 4.5 (not use)
4.0 Algorithm result	Low	Low	Low	Some concerns	Some concerns	Low	Low	Low	Some concerns												Low	Low	Low	Low	Low	Low	Low	Low	Low	Low	Low
4.0 Assessor's Judgement	Low	Low	Low	Low	Low	Low	Low	Low	Low	Low	Low	Low	Low	Low	Low	Low	Low	Low	Low	Low	Low	Low	Low	Low	Low	Low	Low	Low	Low	Low	Low
4.0 General note		There was only one within group.	Within study		All participants received both conditions.
4.0 Optional Question
4.0 Note for optional question
5.1	NI	NI	NI	NI	NI	NI	NI	NI	NI	NI	NI	NI	NI	NI	NI	NI	NI	NI	NI	NI	NI	NI	NI	NI	NI	NI	NI	NI	NI	NI	NI
Note for 5.1	No data was cherry-picked.			No pre-specified analysis plan discussed	No pre-specified analysis plan discussed	No pre-specified analysis plan was discussed	No pre-specified analysis plan was discussed.	No pre-specified analysis plan was discussed in the paper													No data was cherry-picked	No data was cherry-picked	No data was cherry-picked.	No data was cherry-picked.	No data was cherry-picked.	No data was cherry-picked	No data was cherry-picked	There was no cherry-picking of data.	No data was cherry-picked	No data was cherry-picked	No data was cherry-picked
5.2	N	N	N	N	N	N	N	N	N	N	N	N	N	N	N	N	N	N	N	N	N	N	N	N	N	N	N	N	N	N	N
Note for 5.2				Not likely				Not likely
5.3	N	N	N	N	N	N	N	N	N	N	N	N	N	N	N	N	N	N	N	N	N	N	N	N	N	N	N	N	N	N	N
Note for 5.3				Not likely				Not likely
5.4	NI	NI	NI	NI	NI	NI	NI	NI	NI	NI	NI	NI	NI	NI	NI	NI	NI	NI	NI	NI	NI	NI	NI	NI	NI	NI	NI	NI	NI	NI	NI
Note for 5.4	There was only one group.	There was only one within group.	Participants received both conditions.	All participants received both conditions	All participants received both conditions	All participants received both conditions.	All participants received both conditions.	All participants received both conditions	There was only one within group.	There is only one within group.	There is only one within group.	There is only one within group.	There is only one within group.	There is only one within group.	There is only one within group.	There is only one within group.	There is only one within group.	There is only one within group.	There is only one within group.	There is only one within group.	There was only one group	There was only one group	There was only one group.	Participants received both conditions.	All participants received both conditions.	There was only one group.	All participants received both conditions.	Everybody received both conditions.	All participants were exposed to both conditions.	All participants received both conditions	All participants were exposed to both conditions.
5.0 Algorithm result	Some concerns	Some concerns	Some concerns	Some concerns	Some concerns	Some concerns	Some concerns	Some concerns	Some concerns												Some concerns	Some concerns	Some concerns	Some concerns	Some concerns	Some concerns	Some concerns	Some concerns	Some concerns	Some concerns	Some concerns
5.0 Assessor's Judgement	Low	Low	Low	Low	Low	Low	Low	Low	Low	Low	Low	Low	Low	Low	Low	Low	Low	Low	Low	Low	Low	Low	Low	Low	Low	Low	Low	Low	Low	Low	Low
5.0 General note			Data was not cherry picked.
5.0 Optional Question
5.0 Note for optional question
Algorithm's overall Judgement	Low	Low		Low	Low	Low	Low		Low													Low	Low	Low	Low		Low	Low	Low	Low	Low
Assessor's overall Judgement	Low	Low		Low	Low	Low	Low	Low	Low	Low	Low	Low	Low	Low	Low	Low	Low	Low	Low	Low		Low	Low	Low	Low		Low	Low	Low	Low	Low
6.0 General Note	There was only one within group.	There was only one within group where participants received both conditions.		All participants received both conditions, thus, making the risk of bias very low		All participants received both conditions.	All participants received both conditions.	All participants received both conditions.
6.0 Optional Question
6.0 Note for optional question

## Sheet: Final_ROB2_parallel
Unique ID	1	2	3
Assessor	MJ	MJ	MJ
Study ID	1	2	3
Reference	Dorfel et al 2014)	Dorfel et al (2014)	Hallam et al (2015)
Experimental	Distancing	Reinterpretation	Distancing
Comparator	Look Negative	Look Negative	Look Negative
Outcome	Brain Imaging Results	Brain Imaging Results	Brain Imaging Results
Results
Aim	adhering to intervention (the 'per-protocol' effect)	adhering to intervention (the 'per-protocol' effect)	adhering to intervention (the 'per-protocol' effect)
Effect of adhering to intervention?	failures in implementing the intervention that could have affected the outcome	failures in implementing the intervention that could have affected the outcome	failures in implementing the intervention that could have affected the outcome
Weight	N/A	N/A	N/A
Sources	Journal article(s)
1.1	Y	Y	Y
1.2	Y	Y	Y
Note for 1.1&1.2	Participants were randomly assigned to 1 of 4 ER conditons (including distancing and reinterpretation). All participants were exposed to the Look Only condition as well.	Participants were randomly assigned to one of 4 ER strategies.	Participants were randomized either to a goal intention or goal implementation group.
1.3	N	N	N
Note for 1.3	No mention of baseline differences. All participants were healthy adults.	No baseline differences were mentioned. All participants were healthy adults.
1.0 Algorithm result	Low	Low	Low
1.0 Assessor's Judgement	Low	Low	Low
1.0 General note
1.0 Optional Question
1.0 Note for optional question
2.1	Y	Y	Y
2.2	Y	Y	Y
Note for 2.1&2.2
2.3	NA	NA	NA
Note for 2.3
2.4	PN	PN	PN
Note for 2.4
2.5	NA	NA	NA
Note for 2.5
2.6	NA	NA	NA
Note for 2.6
2.7
Note for 2.7
2.0 Algorithm result	Low	Low	Low
2.0 Assessor's Judgement	Low	Low	Low
2.0 General Notes
2.0 Optional Question
2.0 Note for optional question
3.1	Y	Y	Y
Note for 3.1
3.2	NA	NA	NA
Note for 3.2
3.3	NA	NA	NA
Note for 3.3&3.4
3.4	NA	NA	NA
Note for 3.4 (not use)
3.0 Algorithm result	Low	Low	Low
3.0 Assessor's judgement	Low	Low	Low
3.0 Gerenal notes
3.0 Optional Question
3.0 Note for optional question
4.1	N	N	N
Note for 4.1
4.2	PN	PN	N
Note for 4.2			Outcomes were measured the same
4.3	Y	Y	Y
Note for 4.3
4.4	PN	PN	PY
Note for 4.4&4.5
4.5	NA	NA	N
Note for 4.5 (not use)
4.0 Algorithm result	Low	Low	Some concerns
4.0 Assessor's Judgement	Low	Low	Low
4.0 General note
4.0 Optional Question
4.0 Note for optional question
5.1	NI	N	N
Note for 5.1
5.2	N	N	N
Note for 5.2
5.3	N	N	N
Note for 5.3
5.0 Algorithm result	Some concerns	Some concerns	Some concerns
5.0 Assessor's Judgement	Low	Low	Low
5.0 General note
5.0 Optional Question
5.0 Note for optional question
Algorithm's overall Judgement	Low	Low	Low
Assessor's overall Judgement	Low	Low	Low
6.0 General Note
6.0 Optional Question
6.0 Note for optional question
